# Supplementary material for: Spiroleiferthione A and Oleiferthione A: Two Unusual Isothiocyanate-Derived Thioketone Alkaloids from Moringa oleifera Lam. Seeds
Source: Pharmaceuticals (Basel). 2023 Mar 16;16(3):452. doi: 10.3390/ph16030452 (PMC10054748; doi:10.3390/ph16030452)
Supplement: Supplementary file 1 [file pharmaceuticals-16-00452-s001.zip]

Archive with 1 entries (1 files):
- pharmaceuticals-2235580-supplementary.pdf
